# Supplementary material for: Long-distance movement dynamics shape host microbiome richness and turnover
Source: FEMS Microbiol Ecol. 2024 Jun 10;100(7):fiae089. doi: 10.1093/femsec/fiae089 (PMC11212666; doi:10.1093/femsec/fiae089)
Supplement: fiae089_Supplemental_Files [file fiae089_supplemental_files.zip]

Archive with 6 entries (6 files):
- markdown_supp data.pdf
- supp data fig1.pdf
- supp data fig2.pdf
- supp data fig3.pdf
- supp data fig4_flow.jpg
- supplementary data_revised.docx
